# Supplementary material for: Dietary supplementation with mulberry leaf flavonoids and carnosic acid complex enhances the growth performance and antioxidant capacity via regulating the p38 MAPK/Nrf2 pathway
Source: Front Nutr. 2024 Jul 30;11:1428577. doi: 10.3389/fnut.2024.1428577 (PMC11319276; doi:10.3389/fnut.2024.1428577)
Supplement: Supplementary file 1 [file Table_1.xlsx]

## Sheet: ileum CVs raw data
ileum CVs
	actin	JNK（H）			actin	TNF-a(H)			actin	IL-6(H)			actin	P38(H)			actin	IL-1B(H)			actin	PGC(H)			actin	Nrf2（H）		actin	keap1(H)
1-1	17.118	22.7211		1-1	17.1213	18.5617		1-1	14.3503	27.9801		1-1	14.3503	20.6635		1-1	14.3503	29.3281		1-1	14.4042	26.0133		1-1	14.5789	19.7127	1-1	14.4042	22.6431
1-2	17.2533	24.9198		1-2	17.0079	18.5526		1-2	14.2546	28.1342		1-2	14.2546	21.2863		1-2	14.2546	29.7288		1-2	14.4276	26.0073		1-2	17.0998	21.537	1-2	14.4276	22.3466
1-3	18.6008	24.8711		1-3	18.2073	21.1378		1-3	16.6269	29.8631		1-3	16.6269	22.7595		1-3	16.6269	31.0631		1-3	16.6505	26.548		1-3	16.9755	21.127	1-3	16.6505	24.097
1-4	18.0567	24.5246		1-4	17.5948	20.0953		1-4	15.7716	27.5734		1-4	15.7716	22.7688		1-4	15.7716	31.4315		1-4	16.4214	28.6682		1-4	16.3777	21.8266	1-4	16.4214	24.1381
1-5	18.9144	23.3745		1-5	18.6435	19.4066		1-5	15.1775	28.1301		1-5	15.1775	21.5029		1-5	15.1775	30.1175		1-5	15.2689	27.5293		1-5	15.477	20.6055	1-5	15.2689	23.083
1-6	16.6269	23.9789		1-6	21.2979	22.887		1-6	17.6805	27.0216		1-6	17.6805	24.8997		1-6	17.6805	30.9391		1-6	18.0702	28.0597		1-6	18.1519	23.2842	1-6	18.0702	26.1456
1-7	15.7716	24.4577		1-7	22.8719	21.6954		1-7	17.0279	29.5881		1-7	17.0279	23.4544		1-7	17.0279	31.3977		1-7	17.2275	26.988		1-7	17.2768	22.1983	1-7	17.2275	25.1003
1-8	15.1775	22.5741		1-8				1-8	15.6438	28.2647		1-8	15.6438	21.9093		1-8	14.5789	28.1085		1-8	15.9979	28.2923		1-8	16.0615	21.5522	1-8	15.9979	23.934
1-9	17.6805	25.013		2-1	17.6536	20.374		1-9	16.9755	32.3091		2-1	16.1786	22.0914		1-9	17.0998	30.5665		2-1	16.4573	26.7804		1-9	16.4214	28.1932	2-1	16.4573	23.817
1-10	17.0279	24.2931		2-2	18.1051	21.5875		1-10	16.3777	32.7302		2-2	17.1518	23.6451		1-10	16.9755	30.2764		2-2	17.7059	26.9244		1-10	17.2275	28.2815	2-2	17.7059	24.656
2-1	17.9297	24.2265		2-3	17.1824	21.0797		1-11	15.477	31.1558		2-3	16.1279	23.4923		1-11	16.3777	27.8498		2-3	16.2288	28.6501		1-11	15.9979	27.5331	2-3	16.2288	24.1236
2-2	18.7287	26.059		2-4	17.0012	18.9292		1-12	17.2768	32.5458		2-4	16.1492	21.7325		1-12	15.477	28.5831		2-4	16.4213	27.2957		2-1	16.5787	21.4729	2-4	16.4213	23.9809
2-3	17.5927	24.1466		2-5	19.2597	20.1666		1-13	16.0615	31.9819		2-5	16.8768	22.4415		1-13	18.1519	28.0527		2-5	16.9971	26.8608		2-2	17.8063	22.7001	2-5	16.9971	24.2793
2-4	17.5783	23.0641		2-6	17.5731	21.8475		2-1	16.1786	29.4516		2-6	16.9417	23.1486		1-14	17.2768	29.9267		2-6	17.009	27.1159		2-3	16.1959	22.8048	2-6	17.009	24.8194
2-5	19.6919	24.8112		2-7	17.9603	19.2377		2-2	16.1279	25.8825		2-7	15.5537	21.2532		1-15	16.0615	29.1193		2-7	15.602	26.1363		2-4	16.4314	21.7477	2-7	15.602	25.0767
2-6	17.9494	25.0114		2-8	17.8079	21.7135		2-3	16.1492	28.4458		2-8	18.0244	24.1688		2-1	16.1786	30.7925		2-8	18.0672	28.1903		2-5	17.0075	21.9238	2-8	18.0672	25.1991
2-7	18.3163	22.9084		3-1	18.2738	20.908		2-4	16.9417	29.5217		3-1	17.1475	23.5206		2-2	17.1518	31.8474		3-1	17.6373	29.1325		2-6	17.4058	21.8251	3-1	17.6373	25.7705
2-8	18.293	26.4306		3-2	18.3637	20.1567		2-5	15.5537	28.5197		3-2	16.6476	22.5333		2-3	16.1279	31.3426		3-2	16.5402	27.6568		2-7	15.6873	20.4928	3-2	16.5402	24.1407
2-9	16.1786	23.9788		3-3				2-6	18.0244	28.9209		3-3	18.5611	24.9109		2-4	16.1492	31.4621		3-3	18.8633	29.9941		2-8	18.1583	22.239	3-3	18.8633	26.8054
2-10	16.1279	23.6605		3-4	16.9866	19.5035		2-7	16.5787	31.8908		3-4	15.9753	21.6096		2-5	16.5787	29.5719		3-4	16.1492	26.5203		2-9	17.7059	29.0571	3-4	16.1492	23.6799
2-11	16.1492	22.8337		3-5	17.6896	21.0288		2-8	17.8063	32.6256		3-5	16.9973	23.1831		2-6	16.9417	30.7026		3-5	17.2516	27.1172		2-10	15.602	27.1571	3-5	17.2516	25.2683
2-12	16.8768	24.4164		3-6	18.5116	21.1211		2-9	16.1959	31.7916		3-6	17.0583	23.4015		2-7	15.5537	30.3162		3-6	17.2313	27.5093		3-1	17.7735	22.1969	3-6	17.2313	25.4027
2-13	18.0244	26.0823		3-7	18.9698	19.6341		2-10	16.4314	32.6592		3-7	16.2247	22.1408		2-8	17.8063	28.5247		3-7	16.5798	29.1265		3-2	16.9228	21.5159	3-7	16.5798	24.3165
3-1	18.4871	25.8237		3-8	17.6896	19.8325		2-11	15.6873	31.1418		3-8	16.3613	22.4539		2-9	16.1959	25.8325		3-8	16.5759	29.5961		3-3	19.1002	24.0009	3-8	16.5759	24.4449
3-2	18.8385	24.8603		4-1	17.6388	20.3886		2-12	18.1583	33.0998		4-1	16.6873	22.8493		2-10	16.4314	28.9328		4-1	16.8859	27.3225		3-4	16.1065	20.1836	4-1	16.8859	24.8042
3-3	16.2247	23.8929		4-2	19.0141	19.9273		3-1	17.1475	30.3106		4-2	16.7864	22.0685		2-11	17.0075	29.7745		4-2	17.0059	26.6695		3-5	17.5418	22.5385	4-2	17.0059	24.234
3-4	17.487	22.9856		4-3	18.7075	19.4804		3-2	17.7735	33.3161		4-3	16.3991	21.6745		2-12	17.4058	29.9378		4-3	16.7361	26.8205		3-6	18.0225	22.6225	4-3	16.7361	23.9518
3-5	17.9106	25.697		4-4	18.4358	20.9891		3-3	16.9228	32.5354		4-4	17.5252	23.0224		2-13	15.6873	28.8962		4-4	17.5837	27.0744		3-7	16.7691	21.9464	4-4	17.5837	24.6778
3-6	18.8134	26.0722		4-5	18.1584	20.5346		3-4	19.1002	32.8696		4-5	17.1156	22.4767		2-14	18.1583	28.8933		4-5	17.2647	27.7082		3-8	19.2595	24.6486	4-5	17.2647	24.5569
3-7	19.2975	24.2192		4-6	20.968	24.2389		3-5	16.9973	27.1283		4-6	20.2063	26.8106		3-1	17.7735	30.659		4-6	20.3892	31.325		3-9	17.6373	29.927	4-6	20.3892	28.7632
3-8	17.9422	24.9522		4-7	20.7754	22.103		3-6	17.0583	27.2329		4-7	17.5608	24.167		3-2	16.6476	31.6455		4-7	17.9142	27.0322		4-1	16.9943	21.6839	4-7	17.9142	26.2046
4-1	17.9009	25.5351		4-8	20.5733	23.0766		3-7	16.1065	32.1213		4-8	18.8357	24.4823		3-3	18.5611	31.892		4-8	19.0079	29.0199		4-2	17.1622	21.3179	4-8	19.0079	26.9126
4-2	19.3903	23.6467						3-8	16.3613	30.0924						3-4	16.9228	29.7859						4-3	16.9403	21.6136
4-3	18.5189	22.7913						3-9	17.5418	31.4306						3-5	19.1002	30.5629						4-4	17.7521	22.3635
4-4	18.6914	25.8204						3-10	16.7691	32.8072						3-6	17.0583	31.0075						4-5	17.4559	21.2752
4-5	18.3874	24.3547						3-11	19.2595	32.6337						3-7	16.7691	30.5895						4-6	20.6481	25.9599
4-6	21.2549	27.9114						4-1	16.6873	29.401						3-8	16.3613	32.0457						4-7	17.8716	23.5948
4-7	21.1101	25.5347						4-2	16.7864	27.768						3-9	16.1065	28.3975						4-8	19.3674	23.6357
4-8	20.955	25.989						4-3	16.3991	26.7669						3-10	17.5418	27.6359						4-9	17.0059	28.355
4-9	16.6873	24.803						4-4	17.5252	26.9301						4-1	16.6873	33.0785						4-10	20.3892	30.8418
4-10	16.7864	22.4493						4-5	17.1156	28.6445						4-2	16.7864	30.1235						4-11	17.9142	30.3152
4-11	16.3991	22.2515						4-6	20.2063	28.7394						4-3	16.3991	31.708
4-12	17.5252	25.0893						4-7	17.5608	28.7107						4-4	17.5252	31.5036
4-13	17.1156	23.3544						4-8	18.8357	29.2342						4-5	17.1156	31.7427
4-14	17.5608	24.4606						4-9	16.9943	33.05						4-6	16.9943	29.5091
								4-10	17.1622	30.9567						4-7	17.1622	28.1093
								4-11	16.9403	32.4998						4-8	16.9403	27.4966
								4-12	17.8716	30.7332						4-9	17.4559	29.5086
																4-10	20.6481	29.163
																4-11	17.8716	29.2073
																4-12	19.3674	29.7983

## Sheet: jejunum CVs  raw data
jejunum CVs
	actin	TNF-a(K)			actin	IL-6(K)			actin	IL-1B(K)			actin	JNK(K)			actin	P38(K)		actin	PGC(K)			actin	Nrf2（K）				actin	Keap1（K）
1-1	17.118	20.5246		1-1	17.118	32.7131		1-1	17.2533	29.7876		1-1				1-1	14.4042	22.8356	1-1	17.1213	28.8529		1-1	14.5789	22.7154			1-1	14.5789	24.794
1-2	17.2533	19.7912		1-2	17.2533	32.2657		1-2	18.6008	30.8547		1-2	17.2533	23.985		1-2	14.4276	22.3013	1-2	17.0079	28.9751		1-2	17.0998	22.1967			1-2	17.0998	25.2943
1-3	18.6008	22.0896		1-3	14.4042	29.9651		1-3	18.0567	29.3884		1-3				1-3	16.6505	24.6616	1-3	18.2073	29.3997		1-3	16.9755	23.7933			1-3	17.1213	24.3832
1-4	18.0567	20.9094		1-4	17.2275	30.3137		1-4	18.9144	31.7588		1-4	18.0567	26.1499		1-4	16.2823	24.1352	1-4	17.5948	28.8391		1-4	16.3777	23.736			1-4	16.3777	26.1943
1-5	18.9144	22.7346		1-5	18.9144	34.5664		1-5	17.7349	27.0668		1-5	16.6348	20.4738		1-5	15.2689	25.1214	1-5	18.6435	29.4177		1-5	15.477	24.0171			1-5	18.2073	25.9841
1-6	17.5466	17.7146		1-6	17.7059	28.7864		1-6	17.5466	28.238		1-6	17.7349	19.4381		1-6	16.6348	21.7758	1-6	21.2979	30.9316		1-6	18.1519	27.0969			1-6	18.1519	30.1726
1-7				1-7				1-7	19.7951	28.0983		1-7				1-7	17.2275	29.9195	1-7	22.8719	30.9822		1-7	17.2768	27.6089			1-7	17.5948	25.5336
1-8				1-8				1-8	21.558	28.6583		1-8				1-8	15.9979	33.1556	1-8				1-8					1-8	18.6435	26.2457
2-1	17.9297	20.7614		2-1	17.9297	33.8858		2-1	17.9297	30.9086		2-1	17.9297	26.0956		2-1	16.4573	23.8483	2-1	17.6536	27.8846		2-1	16.5787	23.0418			1-9	21.2979	29.2361
2-2	18.7287	21.9139		2-2	18.7287	33.7081		2-2	17.9934	27.5166		2-2	18.7287	26.9424		2-2	17.7059	24.8337	2-2	18.1051	28.1959		2-2	17.8063	23.4722			1-10	22.8719	31.0378
2-3	17.5927	21.1952		2-3	17.5927	33.7025		2-3	17.5927	29.718		2-3	17.5927	24.8969		2-3	16.2288	23.4785	2-3	17.1824	28.6018		2-3	16.1959	22.7436			2-1	16.5787	25.7652
2-4	17.5783	20.3024		2-4	17.5783	33.4826		2-4	17.3032	32.0665		2-4	17.5783	24.0847		2-4	16.4213	23.5641	2-4	17.0012	26.741		2-4	16.4314	22.5804			2-2	17.8063	26.7378
2-5	19.6919	23.1347		2-5	19.6919	34.4231		2-5	19.6919	29.8027		2-5	19.6919	27.4267		2-5	16.9971	26.2195	2-5	19.2597	27.9949		2-5	17.0075	24.6932			2-3	16.1959	25.4176
2-6	17.9494	20.7904		2-6	17.9494	32.8908		2-6	17.4689	27.4401		2-6	17.9494	26.0785		2-6	17.009	23.8295	2-6	17.5731	26.4303		2-6	17.4058	23.1382			2-4	16.4314	25.3857
2-7	18.3163	20.6841		2-7	18.3163	33.5908		2-7	18.3163	29.6634		2-7	18.3163	26.1643		2-7	15.602	24.4078	2-7	17.9603	27.6012		2-7	15.6873	23.3017			2-5	17.0075	27.5546
2-8	18.293	21.5139		2-8	18.293	31.7102		2-8	18.293	30.2968		2-8	18.293	25.431		2-8	18.0672	23.9561	2-8	17.8079	27.5391		2-8	18.1583	22.8078			2-6	17.4058	26.1196
2-9	17.3032	17.8339		2-9	17.009	31.8744		2-9	17.0008	24.1114		3-1	18.4871	26.277		2-9	17.4689	23.4553	3-1	18.2738	27.7102		2-9	17.1824	28.8807			2-7	15.6873	26.5689
3-1	18.4871	22.0057		2-10	18.0672	30.6082		3-1	18.4871	32.095		3-2				3-1	17.6373	25.0093	3-2	18.3637	28.9169		3-1	17.7735	23.5145			2-8	18.1583	26.0513
3-2	18.8385	21.5165		2-11	17.4689	24.0733		3-2	18.8385	30.2588		3-3				3-2	16.5402	24.8364	3-3				3-2	16.9228	23.2696			2-9	17.6536	24.8677
3-3				2-12	17.0008	23.6079		3-3	17.1919	23.5332		3-4				3-3	18.8633	29.2597	3-4	16.9866	25.5912		3-3	19.1002	26.9992			2-10	18.1051	25.8164
3-4	17.487	20.2234		3-1	18.4871	32.5067		3-4				3-5	17.9106	25.7923		3-4	16.1492	23.4063	3-5	17.6896	26.6176		3-4	16.1065	21.2403			2-11	17.1824	24.7807
3-5	17.9106	21.2181		3-2	18.8385	34.1472		3-5	17.9106	27.4585		3-6	18.8134	26.8474		3-5	17.2516	24.5541	3-6	18.5116	28.2607		3-5	17.5418	22.6726			2-12	17.0012	24.5712
3-6	18.8134	22.0916		3-3	17.6373	32.1121		3-6	18.8134	30.8405		3-7	19.2975	26.3407		3-6	17.2313	25.5117	3-7	18.9698	29.3808		3-6	18.0225	23.6208			2-13	17.5731	25.0561
3-7				3-4	17.487	31.4961		3-7				3-8	17.9422	25.4638		3-7	16.5798	25.3762	3-8	17.6896	29.5161		3-7	16.7691	23.7737			2-14	17.9603	25.7258
3-8	17.9422	21.1442		3-5	17.9106	32.4547		3-8	17.9422	30.5486		4-1	17.9009	26.0669		3-8	16.5759	24.6988	4-1	17.6388	28.6053		3-8					3-1	17.7735	26.4889
4-1	17.9009	21.9275		3-6	18.8134	33.0926		4-1	17.7315	26.0051		4-2	19.3903	26.8725		3-9	17.8076	22.7864	4-2	19.0141	29.9438		4-1	16.9943	22.9964			3-2	16.9228	26.587
4-2	19.3903	22.24		3-7	19.2975	34.181		4-2	19.3903	31.3799		4-3	18.5189	26.1528		4-1	16.8859	25.0791	4-3	18.7075	29.0161		4-2	17.1622	24.0883			3-3	19.1002	30.4859
4-3	18.5189	21.3209		3-8	17.9422	32.7722		4-3	18.5189	30.424		4-4	18.6914	26.9223		4-2	17.0059	25.5422	4-4	18.4358	28.2318		4-3	16.9403	23.7367			3-4	16.1065	25.0909
4-4	18.6914	21.7021		3-9	18.8633	33.4351		4-4	18.6914	30.1212		4-5	18.3874	26.4233		4-3	16.7361	25.1758	4-5	18.1584	29.427		4-4	17.7521	23.3861			3-5	17.5418	25.7107
4-5	18.3874	20.7904		3-10	17.2516	31.535		4-5	18.3874	30.6292		4-6	21.2549	29.2852		4-4	17.5837	25.2668	4-6	20.968	30.2249		4-5	17.4559	23.4531			3-6	18.0225	26.5858
4-6	21.2549	25.1036		3-11	17.2896	19.3623		4-6	18.7677	26.5418		4-7	21.1101	28.9144		4-5	17.2647	24.4829	4-7	20.7754	30.6963		4-6	20.6481	25.8892			3-7	18.2738	25.7764
4-7	21.1101	25.0016		4-1	17.9009	34.7033		4-7	20.3879	24.6706		4-8	20.955	28.8392		4-6	20.3892	27.8121	4-8	20.5733	29.8074		4-7	17.8716	26.7415			3-8	18.3637	25.7125
4-8	20.955	24.9875		4-2	19.3903	34.7957		4-8	20.955	30.8288						4-7	18.7677	24.8446					4-8	19.3674	26.036			3-9	16.9866	24.2393
4-9	20.3879	20.8383		4-3	18.5189	34.9472										4-8	19.0079	27.9185					4-9	17.6388	29.3028			3-10	17.6896	24.8957
				4-4	18.6914	34.0056										4-9	20.3879	20.6874										3-11	18.5116	26.0125
				4-5	18.3874	35.3917																						3-12	18.9698	25.8783
				4-6	17.5837	32.7514																						3-13	17.6896	25.0966
				4-7	17.2647	35.3375																						4-1	16.9943	26.614
				4-8	20.955	34.2944																						4-2	17.1622	27.2408
				4-9	19.0079	34.5629																						4-3	16.9403	26.6236
				4-10	19.8574	22.9107																						4-4	17.7521	26.8373
																												4-5	17.4559	26.3193
																												4-6	20.6481	30.187
																												4-7	17.8716	30.3476
																												4-8	19.3674	29.5708
																												4-9	17.6388	25.6235
																												4-10	19.0141	26.3815
																												4-11	18.7075	25.5122
																												4-12	18.4358	26.0099
																												4-13	18.1584	25.0344
																												4-14	20.968	29.0054
																												4-15	20.7754	28.9456
																												4-16	20.5733	28.9398
